# Supplementary material for: Preliminary clinical study of personalized neoantigen vaccine therapy for microsatellite stability (MSS)-advanced colorectal cancer
Source: Cancer Immunol Immunother. 2023 Feb 16;72(7):2045–56. doi: 10.1007/s00262-023-03386-7 (PMC10264512; doi:10.1007/s00262-023-03386-7)
Supplement: Supplementary file 2 — Supplementary file2 (XLSX 11 KB) [file 262_2023_3386_MOESM2_ESM.xlsx]

## Sheet: selected neoantigen 
Pool number：W01-P1	Gene_Symbol		Pool number：W02-P1	Gene_Symbol		Pool number：W03-P1	Gene_Symbol		Pool number：W06-P1	Gene_Symbol		Pool number：W09-P1	Gene_Symbol		Pool number：W10-P1	Gene_Symbol
	SRP14			ASH1L			IGHV2			RIMKLA			MYO1D			CUX2
	DNMBP			WDR49			HYOU1			DLGAP4			ARHGEF10L			LYZL2
	RIN3			TPM2			MECOM			ARRDC5			SF3B3-chr16			SIX2
	FOXD1												COL6A6			WSCD2
													SLC45A1
Pool number：W01-P2	Gene_Symbol		Pool number：W02-P2	Gene_Symbol		Pool number：W03-P2	Gene_Symbol		Pool number：W06-P2	Gene_Symbol					Pool number：W10-P2	Gene_Symbol
	RNF123			GRID1			RANBP2			SUPT6H		Pool number：W09-P2	Gene_Symbol			USP27X
	VWA8			IL4I1			AP3B2			NPHS1			AC068831			DYNC2H1
	SMAD4			INHBC						SH2D1A			AKT1			NDFIP2
	UTP20												SYNE1			PEG3
													SDK1
Pool number：W01-P3	Gene_Symbol		Pool number：W02-P3	Gene_Symbol		Pool number：W03-P3	Gene_Symbol		Pool number：W06-P3	Gene_Symbol			ZNF530		Pool number：W10-P3	Gene_Symbol
	ZNF416			HPS6			N4BP2			COL6A2						IGFBP1
	CDHR1			TGFBI			SPEN			STK33		Pool number：W09-P3	Gene_Symbol			DNAH5
	CAPN5									KIF7			RNF222			AC104389
													C6orf118			LHFPL2
Pool number：W01-P4	Gene_Symbol								Pool number：W06-P4	Gene_Symbol			FGD1
	CCDC57									ZNF28			PHF21B		Pool number：W10-P4	Gene_Symbol
	GNAI2									RGL3			FAM172A			TENM2
	FLRT3									SLC43A3						KMT2B
										ZNF880		Pool number：W09-P4	Gene_Symbol			SLC26A4
													KISS1R			SH3GLB1
													SETBP1
													POLR2J3
	The red-labeled neoantigens are high-frequency gene mutations in FIG.2B, and are also selected as the neoantigen for vaccine preparation												GMPS
